# Supplementary material for: Characterization of T Follicular Helper Cells and T Follicular Regulatory Cells in HIV-Infected and Sero-Negative Individuals
Source: Cells. 2023 Jan 12;12(2):296. doi: 10.3390/cells12020296 (PMC9856637; doi:10.3390/cells12020296)
Supplement: Supplementary file 1 [file cells-12-00296-s001.zip]

Archive with 1 entries (1 files):
- cells-1845384-supplementary.pdf
